# Supplementary material for: KRAS Mutation in Rare Tumors: A Landscape Analysis of 3453 Chinese Patients
Source: Front Mol Biosci. 2022 Mar 11;9:831382. doi: 10.3389/fmolb.2022.831382 (PMC8962378; doi:10.3389/fmolb.2022.831382)
Supplement: Supplementary file 1 [file Table2.xlsx]

## Sheet: Sheet1
Supplementary table 2. Prevalence of KRAS mutations and KRAS G12C in different systems and subtypes of rare tumors.
Systems/Subtpyes	Total Case No.	KRAS Case No.	KRAS rate	KRAS G12C Case No.	KRAS G12C rate
5.urinary	12	6	0.5
2.digestive	931	206	0.221267	8	0.00859291
12.CUP	262	37	0.141221	5	0.019084
4.reproductive	81	9	0.111111	3	0.037037
9.bone	11	1	0.0909091
3.respiratory	207	15	0.0724638	5	0.0241546
7.skin	24	1	0.0416667
6.multiple system	57	2	0.0350877	1	0.0175439
11.neural	732	18	0.0245902
1.head and neck	52	1	0.0192308
8.soft tissue	1076	6	0.00557621
10.endocrine	8	0	0
small bowel cancer	122	51	0.418033
cholangiocarcinoma	553	125	0.22604	7	0.0126582
SARCL	53	9	0.169811	3	0.0566038
CCOV	37	5	0.135135	2	0.0540541
NETs	178	20	0.11236	2	0.011236
Gallbladder Cancer	207	16	0.0772947	1	0.00483092
Mesothelioma	40	2	0.05	1	0.025
Rhabdomyosarcoma	36	1	0.0277778
Glioma	487	12	0.0246407
Glioblastoma	102	2	0.0196078
GIST	644	2	0.00310559
Leiomyosarcoma	56	0	0
Thymic Carcinoma	55	0	0
Liposarcoma	52	0	0
Fibrosarcoma	39	0	0
Synovial Sarcoma	31	0	0
All	3453	302	0.087	22	0.00637127
Cancer of unknown primary, CUP; sarcomatoid carcinoma of the lung, SARCL; clear cell ovarian cancer, CCOV; neuroendocrine tumors, NETs; gastrointestinal stromal tumor, GIST.
