# Supplementary material for: KRAS Mutation in Rare Tumors: A Landscape Analysis of 3453 Chinese Patients
Source: Front Mol Biosci. 2022 Mar 11;9:831382. doi: 10.3389/fmolb.2022.831382 (PMC8962378; doi:10.3389/fmolb.2022.831382)
Supplement: Supplementary file 2 [file Table1.xlsx]

## Sheet: Sheet1
	Supplementary table 1. Top 20 mutant genes of all rare tumor patients.
	Gene	Cases	Percent
	TP53	1101	0.318853
	KIT	567	0.164205
	TERT	444	0.128584
	CDKN2A	443	0.128294
	EGFR	382	0.110628
	KRAS	364	0.105416
	PTEN	285	0.0825369
	RB1	278	0.0805097
	CDKN2B	265	0.0767449
	IDH1	224	0.0648711
	PIK3CA	218	0.0631335
	LRP1B	214	0.0619751
	NF1	207	0.0599479
	ARID1A	199	0.057631
	MLL3	190	0.0550246
	MYC	168	0.0486533
	ATRX	166	0.0480741
	BRAF	166	0.0480741
	MLL2	150	0.0434405
	NOTCH1	141	0.0408341
